# Supplementary material for: Predicting Covid-19 infection and death rates among E.U. minority populations in the absence of racially disaggregated data through the use of US data comparisons
Source: Eur J Public Health. 2023 Sep 15;34(1):176–80. doi: 10.1093/eurpub/ckad164 (PMC10843944; doi:10.1093/eurpub/ckad164)
Supplement: ckad164_Supplementary_Data [file ckad164_supplementary_data.zip]

Archive with 6 entries (5 files):
- ckad164_Supplementary_Data/
- ckad164_Supplementary_Data/ejph-2023-05-om-0249-File006.docx
- ckad164_Supplementary_Data/ejph-2023-05-om-0249-File007.docx
- ckad164_Supplementary_Data/ejph-2023-05-om-0249-File008.docx
- ckad164_Supplementary_Data/ejph-2023-05-om-0249-File009.docx
- ckad164_Supplementary_Data/ejph-2023-05-om-0249-File010.docx
